# Supplementary material for: The Molecular Basis of Kale Domestication: Transcriptional Profiling of Developing Leaves Provides New Insights Into the Evolution of a Brassica oleracea Vegetative Morphotype
Source: Front Plant Sci. 2021 Mar 5;12:637115. doi: 10.3389/fpls.2021.637115 (PMC7973465; doi:10.3389/fpls.2021.637115)
Supplement: Supplementary file 1 [file Data_Sheet_1.zip]

Archive with 2 entries (2 files):
- Supplementary Table 1, Figures and Table legends.pdf
- Supplementary Tables 2-21.XLSX
